# Supplementary material for: Analysis of Oleogel Volatile Profile Formation under Ultrasonic Treatment
Source: Gels. 2023 Oct 18;9(10):823. doi: 10.3390/gels9100823 (PMC10606149; doi:10.3390/gels9100823)
Supplement: Supplementary file 1 [file gels-09-00823-s001.zip]

Archive with 1 entries (1 files):
- gels-2603092-supplementary Table S1.xlsx
