# Supplementary material for: Analysis of Oleogel Volatile Profile Formation under Ultrasonic Treatment
Source: Gels. 2023 Oct 18;9(10):823. doi: 10.3390/gels9100823 (PMC10606149; doi:10.3390/gels9100823)
Supplement: Supplementary file 1 [file gels-09-00823-s001.zip › gels-2603092-supplementary Table S1.xlsx]

## Sheet: Supplementary materials_US oleo
	Compounds	RT (min)	CAS	Aroma	Source*	Calculated Kovats index	Reference Kovats index	Peak areas, (pA-sec)×10^(-6)
								A control	A	B control	B	C control	C
	Alkanes
	Heptane	8.282	142-82-5	kerosine-like		700	700	0.02	0	0.02	0	0	0
	Octane	10.439	111-65-9	gasoline-like		800	800	0.04	0	0.04	0.03	0	0
	Decane	17.741	110-62-3	gasoline-like		1000	935-1003	0.17	0.12	0.18	0.19	0.14	0.19
	Undecane	21.819	1120-21-4			1100	1100	0.12	0.08	0.04	0.04	0	0
	Dodecane	25.821	112-40-3	unpleasant		1200	1200	0	0	0.19	0.2	0.14	0.23
	Tetradecane	33.03	629-59-4			1400	1400	0.04	0.02	0.02	0.02	0	0
	Pentadecane	36.331	629-62-9			1500	1500	0	0.03	0	0	0	0
	Hexadecane	39.4641	544-76-3			1600	1600	0.01	0	0	0	0	0
	Heptadecane	42.363	629-78-7			1700	1700	0.03	0.03	0	0	0	0
	Nonadecane	47.9655	629-92-5			1900	1900	0	0	0	0	0.56	0.54
								0	0	0	0	0	0
	Alkenes							0	0	0	0	0	0
								0	0	0	0	0	0
	2-Butene	6.499	107-01-7			400-500	450-481	0	0	0.08	0.06	0	0.06
	1-Hexene	7.586	592-41-6	kerosine-like		647	610-674	0	0	0	0.36	0	0
	1-Heptene	8.585	592-76-7			719	731-751	0	0.2	0	0.23	0	0.08
	1-Octene	11.896	111-66-0			849	822-892	0.05	0	0.05	0.13	0	0
	(Е)-2-octene	12.527	13389-42-9			869**	852-867	0	0.3	0	0.3	0	0.55
	n-1-Undecene	23.791	821-95-4			1152	1135-1160	0	0	0	0.05	0.02	0.05
	1-Dodecene	27.177	112-41-4	mild, pleasant		1243	1232-1255	0.04	0	0.02	0.04	0.26	0.03
	2-Dodecene	27.639	1652-96-6			1258	1252-1267	0	0	0	0.04	0	0
								0	0	0	0	0	0
	Alkadienes							0	0	0	0	0	0
								0	0	0	0	0	0
	1,3-Butadiene	6.88	106-99-0	gasoline-like		557 **	487, 507	0	0.52	0	0.85	0	1.22
	1,3-Pentadiene	8.309	504-60-9	plastic, hyrbohydranic, kerosine-like		702	-	0	0	0	0.19	0	0.17
	*** Heptadiene	10.417	-			800	-	0	0	0	0.04	0	0
	1,3-Cyclopentadiene, 1-methyl-	12.944	96-39-9			879.856	845	0	0	0	0.07	0	0
	1,3-Cyclohexadiene	13.285	592-57-4	unpleasant		888**	849-883	0	0	0.02	0.11	0	0.17
	1,3-Octadiene	16.428	1002-33-1	mushroom	Sophie Breheret, Thierry Talou, Sylvie Rapior & Jean-Marie Bessière (1998) (Z)- and (E)-1,3-Octadiene - New Major Volatile Compounds in Mushroom Aromas (Basidiomycotina), Journal of Essential Oil Research, 10:6, 716-718, DOI: 10.1080/10412905.1998.9701020	972**	954-958	0	0.1	0	0.18	0	0.18
	1,3-Nonadiene	20.536	56700-77-7	buttery, rancid, beany	Evans, C. D., Moser, H. A., & List, G. R. (1971). Odor and flavor responses to additives in edible oils. Journal of the American Oil Chemists’ Society, 48(9), 495–498. doi:10.1007/bf02544669	1071**	1045-1047	0	0	0	0.14	0	0.29
	***Undecadiene	28.41	-			1281	-	0.06	0.09	0	0.05	0	0.05
								0	0	0	0	0	0
	Alkynes and alkadiynes							0	0	0	0	0	0
								0	0	0	0	0	0
	But-1-en-3-yne	8.6	689-97-4	acetylene-like		720	-	0	0	0	0.25	0	0.45
	*** Pentenyne	12.151	-			857	-	0	0	0	0.03	0	0.07
	1,3-Butadiyne	16.636	460-12-8			977	-	0	0	0	0.07	0	0.29
								0	0	0	0	0	0
	Alcohols							0	0	0	0	0	0
								0	0	0	0	0	0
	***Alkyl alcohol	23.664	-			-	-	0	0	0.01	0	0	0
	6-Hepten-1-ol, 3-methyl-	24.13	4048-32-2			1160	-	0	0	0	0	4.4	4.71
	1-Pentanol	28.177	71-41-0	fusel, buttery, sweety, alcoholic		1274	1200-1294	0	0	0	0	0.26	0.04
	***Alkylalcohol	30.689	-			-	-	0.07	0.01	0.04	0.06	0	0
	1-Hexanol, 2-ethyl-	31.835	111-27-3	ester, fusel, buttery, fruity, alcoholic, sweety, green		1371.74	1316-1339	0	0	0	0	0.11	0.11
	1-Heptanol	35.347	111-70-6	musty, leaf, violet, grass, green, sweety, woody, peony		1471	1405-1484	0	0	0	0	0.2	0.2
	1-Hexanol, 2-ethyl-	36.386	104-76-7	citrus, fresh, floral, buttery, sweety		1502	1441-1522	0	0	0	0	0.29	0.24
	1-Octanol	38.633	111-87-5	waxy, orange, aldehyde, rose, mushroom		1575	1507-1605	0	0	0.01	0.02	0.26	0.24
	2-Heptanol, acetate	38.738	5921-82-4	fenugreek, fruity		1578	-	0	0	0	0	0.3	0.26
	1-Nonanol	41.731	143-08-8	fresh, oily, floral, rose, orange, dusty, wet, buttery		1677	1619-1698	0	0	0	0	0.13	0.12
	***Cyclohexenemethanol, trimethyl-	43.259	-			1732	-	0	0	0	0	0.07	0.07
	Benzenemethanol	48.496	100-51-6	floral, rose, phenolic, balsamic		1921**	1821-1919	0.04	0.03	0	0	0	0
	Benzeneethanol	49.509	60-12-8	rose		1961**	1856-1956	0	0	0	0	0.12	0.11
	Dodecanol	50.038	112-53-8	earthy, soap, waxy, oily, honey,coconut		1981	1919-1984	0.02	0.01	0	0	0	0
								0	0	0	0	0	0
	Aldehydes							0	0	0	0	0	0
								0	0	0	0	0	0
	Hexanal	22.011	66-25-1	grass, buttery, fruity		1106	1036-1129	0.09	0.08	0.2	0.29	0.11	0.17
	Heptanal	26.149	111-71-7	buttery, citrus, rancid		1211	1148-1218	0.06	0.04	0.1	0.16	0.1	0.07
	Octanal	30.016	124-13-0	aldehyde, waxy, citrus, апельсиновой корки, fresh, oily		1325	1247-1329	0.07	0.02	0.29	0.47	0.15	0.14
	Nonanal	33.747	124-19-6	oily, citrus, fresh		1423	1348-1441	0.02	0.01	0.01	0.35	0.15	0.13
	Decanal	37.14	112-31-2	sweety, aldehyde, waxy, citrus, floral		1527	1448-1538	0	0	0.09	0.11	0	0
	Undecanal	40.411	112-44-7	waxy, soap, floral, aldehyde, citrus, green, oily, fresh		1634	1580-1649	0	0	0.01	0.01	0	0
								0	0	0	0	0	0
	Ketones							0	0	0	0	0	0
								0	0	0	0	0	0
	3-Hexene-2-one	27.411	763-93-9			1251**	1188-1218	0	0	0	0	0.23	0.24
	2-Pentanone, 4-hydroxy-4-methyl-	32.899	123-42-2	mint		1394	1316-1397	0.02	0.01	0.01	0.02	20.97	20.26
	2,5-Heptadien-4-one, 2,6-dimethyl- (phorone)	37.333	504-20-1	solvent-like		1533	1493.16	0	0	0	0	0.29	0.26
	2,6-Dimethyl-6-nitro-2-hepten-4-one	42.598	73583-56-9			1708	-	0	0	0	0	3.47	3.14
	2(3H)-Furanone, 5-ethyldihydro	44.253	2610-98-2	cereal	Wei, C., Xi, W., Nie, X., Liu, W., Wang, Q., Yang, B. and Cao, D. (2013), Aroma characterization of flaxseed oils using headspace solid-phase microextraction and gas chromatography-olfactometry. Eur. J. Lipid Sci. Technol., 115: 1032-1042. https://doi.org/10.1002/ejlt.201200397	1766	-	0.05	0.03	0.02	0.02	0	0
								0	0	0	0	0	0
	Terpenes							0	0	0	0	0	0
								0	0	0	0	0	0
	Camphene	21.271	79-92-5	woody, grass, пихтовый, острый, camphor, terpenic		1087	1033-1115	0.15	0	0	0	0	0
	2-β-Pinene	23.029	127-91-3	dry, woody, pitchy, pine, hey, green		1135	1065-1158	0.05	0.07	0	0	0	0
	dl-Limonene	26.73	138-86-3	citrus, grass, terpenic, camphor		1229	1152-1245	0.98	1.44	0.06	0.08	0.08	0.07
	(-)-Caryophyllene oxide	39.149	1139-30-6	sweety, fresh, dry, woody, spicy		1590**	1542-1580	0	0	0.05	0.05	0	0
								0	0	0	0	0	0
	Alky lalkane derivatives (AAD)							0	0	0	0	0	0
								0	0	0	0	0	0
	***Alkyl alkane derivative	6.909	-			-	-	0.21	0	0.33	0.573102	0	0
	***Alkyl alkane derivative	7.01				-	-	0	0	0.07	0.174601	0	0
	Isooctane	7.697	540-84-1	gasoline-like		656	658-711	0	0	0.02	0	0	0
	***Alkyl alkane derivative	7.933				-	-	0	0	0.02	0	0	0
	***Alkyl alkane derivative	8.483				-	-	0.05	0	0.05	0	0	0
	***Alkyl alkane derivative	8.6				-	-	0.04	0	0.04	0.0442951	0	0
	***Alkyl alkane derivative	9.358				-	-	0.11	0	0.11	0.18641	0	0.11
	***Alkyl alkane derivative	9.482				-	-	0.04	0	0.03	0.0484953	0	0
	***Alkyl alkane derivative	9.664				-	-	0.02	0	0.03	0.0150467	0	0
	***Alkyl alkane derivative	10.621				-	-	0.3	0.19	0.28	0.317101	0.1	0.19
	Octane, 4-methyl-	12.265	2216-34-4			862**	823-852	0.12	0	0.11	0.0918268	0.41	0.07
	***Alkyl alkane derivative	15.723				-	-	0	0	0.23	0.466824	0	0
	***Alkyl alkane derivative	15.921				-	-	0.08	0	0.07	0.075837	0	0
	***Alkyl alkane derivative	17.561				-	-	0.09	0	0.05	0	0.07	0.33
	***Alkyl alkane derivative	17.984				-	-	0.08	0.01	0.06	0.062839	0.01	0.12
	***Alkyl alkane derivative	18.886				-	-	0.22	0.13	0.09	0.0655581	0.46	0.44
	***Alkyl alkane derivative	19.043				-	-	0.06	0	0.03	0.0717119	0	0
	***Alkyl alkane derivative	19.728				-	-	0	0	0	0.145148	0	0
	***Alkyl alkane derivative	19.98				-	-	0.07	0	0.05	0.0452903	0	0.08
	***Alkyl alkane derivative	21.16				-	-	0.06	0	0.04	0.0378876	0	0.1
	***Alkyl alkane derivative	23.961				-	-	0	0	0.01	0.0582414	0	0
	***Alkyl alkane derivative	26.9				-	-	0.08	0.02	0.01	0.0288576	0.29	0.05
	***Alkyl alkane derivative	28.891				-	-	0.04	0	0.02	0.0292651	0.05	0.05
	***Alkyl alkane derivative	29.018				-	-	0.02	0	0.01	0.00886039	0	0
	***Alkyl alkane derivative	30.391				-	-	0.07	0.01	0.05	0.0832955	0.05	0.06
	***Alkyl alkane derivative	44.569				-	-	0	0	0	0	0.03	0.04
								0	0	0	0	0	0
	Alkyl benzene derivatives							0	0	0	0	0	0
								0	0	0	0	0	0
	***Alkyl benzene derivative	14.615				-	-	0	0.13	0	0.18	0	0.17
	***Alkyl benzene derivative	14.77				-	-	0	0	0	0.09	0	0.21
	***Alkyl benzene derivative	20.238				-	-	0	0	0.01	0.07	0	0.12
	Toluene	20.378	108-88-3	sweety, pungent		1066**	1000-1040	0	0.03	0.03	0.06	0.47	0.6
	***Alkyl benzene derivative	26.378				-	-	0	0	0.24	0.18	1.91	2.11
	***Alkyl benzene derivative	29.483				-	-	0.19	0.18	0	0	0	0
	***Alkyl benzene derivative	30.662				-	-	0	0	0	0	0	0
	***Alkyl benzene derivative	30.772				-	-	0	0	0	0	0	0
	***Alkyl benzene derivative	31.613				-	-	0.05	0.04	0.02	0.04	0.07	0.09
	***Alkyl benzene derivative	32.012				-	-	0	0	0	0.02	0	0.02
	***Alkyl benzene derivative	32.623				-	-	0.02	0.01	0.01	0	0	0
	***Alkyl benzene derivative	33.166				-	-	0.05	0.03	0.03	0.04	0.08	0.09
	***Alkyl benzene derivative	34.355				-	-	0	0.02	0	0	0	0
	***Alkyl benzene derivative	34.681				-	-	0.03	0.02	0.01	0	0	0
	***Alkyl benzene derivative	34.895				-	-	0.03	0.02	0	0	0	0
	***Alkyl benzene derivative	35.081				-	-	0.02	0	0	0	0	0
	***Alkyl benzene derivative	35.262				-	-	0.06	0.02	0.02	0.03	0	0
	***Alkyl benzene derivative	35.423				-	-	0.03	0.02	0	0	0	0
	***Alkyl benzene derivative	35.665				-	-	0.09	0.04	0.03	0.03	0.04	0.04
	***Alkyl benzene derivative	35.965				-	-	0.03	0	0	0	0	0
	***Alkyl benzene derivative	37.06				-	-	0.03	0.02	0	0	0	0
	***Alkyl benzene derivative	37.455				-	-	0.08	0.03	0.02	0.03	0	0
	***Alkyl benzene derivative	37.51				-	-	0	0	0	0	0	0
	***Alkyl benzene derivative	37.941				-	-	0.09	0.05	0.01	0.02	0	0
	***Alkyl benzene derivative	38.168				-	-	0.03	0.01	0	0	0	0
	***Alkyl benzene derivative	38.545				-	-	0.03	0.02	0	0	0	0
	***Alkyl benzene derivative	39.879				-	-	0.01	0	0	0	0	0
	***Alkyl benzene derivative	41.191				-	-	0.03	0.02	0	0	0	0
								0	0	0	0	0	0
	Others							0	0	0	0	0	0
								0	0	0	0	0	0
	Cyclopentane, methyl-	8.017	96-37-7	gasoline-like		682	675	0.04	0.19	0.05	0.14	0.14	0.27
	Tricyclo[4.1.0.0(2,7)]heptane	12.617	287-13-8			871.332	-	0	0	0	0.18	0	0
	Benzene	16.189	71-43-2	gasoline-like, kerosine-like, sweety		966	924-1008	0	0	0.01	0.12	0	0.15
	Furan, 2-pentyl-	27.77	3777-69-3	fruity, green, earthy, beany, metallic		1262	1193-1265	0.05	0.04	0.01	0.05	0.09	0.09
	Styrene	29.17	100-42-5	sweety, floral, balsamic, plastic		1302	1229-1310	0	0.02	0.01	0.03	0	0.03
	Hexanoic acid	47.611	142-62-1	sour, oily, sweety, cheese		1887	1797-1889	0	0	0	0	0.08	0.08
	Naphtalene	45.624	91-20-3	pitch, resin	Vera, P., Canellas, E., & Nerín, C. (2019). Compounds responsible for off-odors in several samples composed by polypropylene, polyethylene, paper and cardboard used as food packaging materials. Food Chemistry, 125792. doi:10.1016/j.foodchem.2019.12579	1814**	1694-1792	0.04	0.03	0	0	0	0
	alpha-Methylnaphthalene	48.597	1321-94-4	resin	Vera, P., Canellas, E., & Nerín, C. (2019). Compounds responsible for off-odors in several samples composed by polypropylene, polyethylene, paper and cardboard used as food packaging materials. Food Chemistry, 125792. doi:10.1016/j.foodchem.2019.12579	1925**	1844-1915	0	0	0	0	0.35	0.34
	Heptanoic acid	53.184	111-14-8	rancid, sour, cheese		2003**	1900-2000	0	0	0	0	0.2	0.21
								0	0	0	0	0	0
	Totals							4.99	4.59	3.88	9.25049	37.71	41.46
	* Literature source if no information about aroma was in PubChem or The Good Scence Company databases.
	** Calculated Kovats index is moderately higher than reference range (no more that 50 units)
	*** Isomer is unknown
